# Supplementary material for: Effect of pubertal induction with combined gonadotropin therapy on testes development and spermatogenesis in males with gonadotropin deficiency: a cohort study
Source: Hum Reprod Open. 2025 May 13;2025(2):hoaf026. doi: 10.1093/hropen/hoaf026 (PMC12132099; doi:10.1093/hropen/hoaf026)
Supplement: hoaf026_Supplementary_Data [file hoaf026_supplementary_data.zip]

Archive with 2 entries (2 files):
- HRO-25-0015-R2-SuppTables1-4.docx
- Supplementary File S1.docx
